# Supplementary material for: Diagnostic test accuracy of simplified algorithms for diagnosing acute rheumatic fever: a systematic review
Source: Commun Med (Lond). 2025 Aug 12;5:348. doi: 10.1038/s43856-025-01023-1 (PMC12344290; doi:10.1038/s43856-025-01023-1)
Supplement: Supplementary file 3 — Supplementary Data 1 [file 43856_2025_1023_MOESM3_ESM.xlsx]

## Sheet: Sheet1
Supplementary Data 1. Quality Assessment of Diagnostic Accuracy Studies-2 (QUADAS-2) tool
Study	Domain
Ndagire et al. 2022	Domain 1. Patient Selection	Patient Sampling	Following a community sensitization session about signs and symptoms of ARF, participants were included if they were aged 3–17 years, presented with fever and joint pain, or suspected to have carditis or chorea.
		Was a consecutive or random sample of patients enrolled?	Yes
		Was a case-control design avoided?	Yes
		Did the study avoid inappropriate exclusions?	Yes
		Could the selection of patients have introduced bias?	Low risk
		Are there concerns that the included patients do not match the review question?	Low risk
	Domain 2. Index Test	Describe the index test and how it was conducted and interpreted	Three models were tested, each of them used in different health settings (community, district hospital and tertiary hospital level). Detailed information on Table 3.
		Were the index test results interpreted without knowledge of the results of the reference standard?	Yes
		If a threshold was used, was it pre-specified?	Not applicable
		Could the conduct or interpretation of the index test have introduced bias?	Low risk
		Are there concerns that the index test, its conduct, or interpretation differ from the review question?	Low risk
	Domain 3. Reference Standard	Describe the reference standard and how it was conducted and interpreted:	The Modified Jones criteria 20158 , gold-standard for ARF diagnosis, were utilized. These criteria required echocardiography and more elaborate lab investigations, and were used in tertiary care.
		Is the reference standard likely to correctly classify the target condition?	Yes
		Were the reference standard results interpreted without knowledge of the results of the index test?	Unclear
		Could the reference standard, its conduct, or its interpretation have introduced bias?	Low risk
		Are there concerns that the target condition as defined by the reference standard does not match the review question?	Low risk
	Domain 4. Flow and Timing	Describe any patients who did not receive the index test(s) and/or reference standard or who were excluded from the 2x2 table (refer to flow diagram): Describe the time interval and any interventions between index test(s) and reference standard:	Unclear
		Was there an appropriate interval between index test(s) and reference standard?	Unclear
		Did all patients receive a reference standard?	Yes
		Did all patients receive the same reference standard?	Yes
		Were all patients included in the analysis?	Low risk
		Could the patient flow have introduced bias?	Low risk
Ali et al. 2024	Domain 1. Patient Selection	Patient Sampling	Febrile children aged 3 to 18 presenting to a Pediatric Emergency in Sudan with possible acute rheumatic fever
		Was a consecutive or random sample of patients enrolled?	Unclear
		Was a case-control design avoided?	Yes
		Did the study avoid inappropriate exclusions?	Yes
		Could the selection of patients have introduced bias?	Low risk
		Are there concerns that the included patients do not match the review question?	Low risk
	Domain 2. Index Test	Describe the index test and how it was conducted and interpreted	Modified Jones criteria 2015 without echocardiogram
		Were the index test results interpreted without knowledge of the results of the reference standard?	Yes
		If a threshold was used, was it pre-specified?	Not applicable
		Could the conduct or interpretation of the index test have introduced bias?	Low risk
		Are there concerns that the index test, its conduct, or interpretation differ from the review question?	Unclear – lack of availability of antideoxyribonuclease B test for some patients
	Domain 3. Reference Standard	Describe the reference standard and how it was conducted and interpreted:	Modified Jones criteria 2015
		Is the reference standard likely to correctly classify the target condition?	Yes
		Were the reference standard results interpreted without knowledge of the results of the index test?	Unclear
		Could the reference standard, its conduct, or its interpretation have introduced bias?	Unclear
		Are there concerns that the target condition as defined by the reference standard does not match the review question?	Low risk
	Domain 4. Flow and Timing	Describe any patients who did not receive the index test(s) and/or reference standard or who were excluded from the 2x2 table (refer to flow diagram): Describe the time interval and any interventions between index test(s) and reference standard:	Unclear
		Was there an appropriate interval between index test(s) and reference standard?	Unclear
		Did all patients receive a reference standard?	Yes
		Did all patients receive the same reference standard?	Yes
		Were all patients included in the analysis?	Yes
		Could the patient flow have introduced bias?	Low Risk
